# Supplementary material for: On the classification of Microsoft-Windows ransomware using hardware profile
Source: PeerJ Comput Sci. 2021 Feb 2;7:e361. doi: 10.7717/peerj-cs.361 (PMC7959641; doi:10.7717/peerj-cs.361)
Supplement: Supplemental Information 1 [file peerj-cs-07-361-s001.zip]

Archive with 2 entries (2 files):
- ransom.csv
- 1.py
