# Supplementary material for: On the classification of Microsoft-Windows ransomware using hardware profile
Source: PeerJ Comput Sci. 2021 Feb 2;7:e361. doi: 10.7717/peerj-cs.361 (PMC7959641; doi:10.7717/peerj-cs.361)
Supplement: Supplemental Information 1 [file peerj-cs-07-361-s001.zip › ransom.csv]

cachemisses	taskClock	CPUsUtilized	contextSwitches	CPUMigrations	pageFaults	cycles	instructions	branches	branchMisses	secondsTimeElapsed	Type
16321	96.855659	0.014	5112	0	2515	193535479	165280373	30343547	1173292	16.94278386	0
244679	300.305991	0.062	28015	12	3671	553159496	479018393	85519662	2627945	14.84589053	0
114406	258.035836	0.074	31532	20	2570	452191046	324554056	65028640	2270137	32.474296	0
108206	490.662142	0.119	53335	35	3689	875644974	747514608	141174035	7941249	42.12161693	0
192502	291.157059	0.322	35017	22	4052	524957782	342136526	74014622	5087011	13.90458067	0
962440	11646.10152	0.343	1206196	457	9682	21052086595	11693148859	2115915595	63708173	53.92277496	0
200959	231.277094	0.257	20075	9	3833	430098929	281156641	62347736	4806717	12.89896488	0
217005	328.519097	0.267	23818	2	3837	446901018	289262449	65358602	4860019	10.23121634	0
206288	303.742242	0.244	19608	7	3837	420863597	274943591	65238885	4559805	11.24232949	0		0	NonRansomware
14520	262.762217	0.035	27372	14	4101	471057448	330536029	61126218	2736295	7.509996209	0		1	Ransomware
775645	1088.728038	0.212	30282	7	6008	1636038319	1773638719	281087199	9606310	5.146537839	0
651671	728.962939	0.199	15165	3	5897	1104957871	1415477215	222369163	3715826	3.667140353	0
210476	225.572571	0.227	18961	4	3837	419756571	253798625	66621922	5160330	7.991875643	0
233409	373.062526	0.196	32453	1	3837	499768620	319401777	71921515	5156967	3.905340896	0
7775645	17625.59446	0.098	2032513	63	6489	31060518586	16457133870	2961280087	138893777	179.9970503	0
239028	227.576893	0.071	6653	5	10123	469487110	386666001	84075770	2193830	3.201846897	0
174326	8.452148	0.176	327	3	743	12873109	6237325	2396920	125420	10.04789995	0
178204	164.475495	0.193	5016	0	3833	339202631	216194985	54404725	3972293	4.853234689	0
167758	164.152862	0.199	5072	0	3835	335552771	220081345	53641986	4309831	9.823968118	0
729068	553.535385	0.157	20262	1	6043	1109984226	1139493735	185513392	5635648	3.525780688	0
4567542	10896.84085	0.166	1053887	23	9425	19850657167	10718754551	1928354879	77839898	65.57220503	0
13514	361.402377	0.046	48166	1	4997	618056314	397288832	74306208	3495100	7.918296664	0
237630	1195.301666	0.132	125241	15	8092	2178570553	1722726849	298366315	9011422	9.070484452	0
840261	1574.270686	1.28	108377	96	27720	3165216727	2309356093	426022310	16224182	1.23034577	0
871836	17.38567	0.012	185	0	1386	36747752	34422294	7357345	230447	1.49225136	0
925393	29.081557	0.017	310	6	1186	60852261	57684132	10053617	405293	1.690326052	0
1102300	2869.861866	0.159	161138	473	37774	5371763067	3898967936	684888387	26573490	18.07131012	0
4287508	3287.651164	0.529	144091	175	48157	6558493083	5364342359	1378860049	27479797	6.216677624	0
5287508	545.807775	0.36	33102	36	8827	1080330949	892682026	149969541	6095002	1.515702592	0
1327533	4647.65662	0.78	162018	405	77340	9142299514	7261568711	1785448890	45259655	5.959471385	0
814525	1871.764383	1.143	125328	95	31698	3855914151	3135553857	543232827	20840426	1.637503693	0
18073	1850.796331	1.283	123481	114	31265	3793352371	3084332720	534569021	21402338	1.442700849	0
894171	1885.323366	1.105	123578	91	30091	3764734837	2896293006	512055667	20735252	1.706165637	0
1487238	3192.482012	0.304	164235	429	43476	5992217468	4901420352	875419125	34752421	10.49633861	0
813217	1938.081994	1.153	126063	89	31667	3914476761	3162313912	554520819	20811639	1.680953004	0
671213	2265.628213	0.352	148036	149	35463	4504398681	3591807683	642769991	25104528	6.443496551	0
1951089	21.352201	0.003	416	0	1466	41278121	36107298	7204412	279887	6.505009122	0
1180436	240.4113	0.046	14344	11	6565	471735030	408174177	95165591	3363267	5.222045345	0
159639	353.450898	0.067	36948	27	6780	631501689	494593939	112589357	4133465	5.284370031	0
773789	230.119179	0.041	25748	30	4399	407863251	294548070	59000421	3409462	5.60738485	0
36271	71.453108	0.331	6684	7	1162	124012238	107728134	20004255	907340	0.215744823	0
78152	749.906473	0.162	78605	50	5360	1380977737	1022166733	186229736	5817992	4.638915256	0
165616	376.764289	0.065	41769	32	6823	668791438	518235976	112279367	4396336	5.78326818	0
518623	265.688831	0.052	18179	16	6624	512612602	431877933	94373587	3965568	5.145284397	0
598338	149.637827	0.03	5465	0	5611	302018951	272837732	55925391	2866784	4.98780662	0
100313	244.541919	0.042	23709	9	2848	459183471	415134988	80432802	3558238	5.781869747	0
30437	76.070113	0.345	7788	8	1126	135737999	112961579	22197635	895788	0.22044151	0
56982	168.720297	0.103	23589	12	2049	282690716	180750666	36340334	1479500	1.63493591	0
491425	2071.29424	0.323	191248	78	16796	3793302418	2973663699	1043861393	10766410	6.413725028	0
14238	18.382653	0.266	2695	4	748	31490831	18122423	3135052	143073	0.06918275	0
310378	596.796875	0.119	68848	48	5346	1065803519	817136745	145635668	4628123	5.018607045	0
107007	265.12382	0.055	17946	11	6687	509482835	433805606	98273792	3827664	4.840285067	0
69039	109.271606	0.403	8531	7	3218	204495368	168166016	32260047	1227341	0.270983761	0
36181	83.486947	0.357	9088	6	1165	145643198	125964580	22032623	962757	0.233706535	0
13901	11.409457	0.332	1216	6	744	21385832	12898751	2467976	88059	0.233706535	0
19424	11.737274	0.327	1316	1	746	21546088	13229246	2462366	94920	0.035895067	0
13428	9.282659	0.334	854	4	746	14236915	7172592	2177340	115067	0.027017612	0
95048	311.330345	0.373	41432	19	3893	533953209	375115573	71012486	2670790	0.834963231	0
168883	262.215249	0.362	23636	17	4049	481877842	336686585	73625033	4536649	0.724746702	0
263245	1470.381614	0.184	81599	102	21016	2896563439	2264399424	398308396	15086460	8.004371227	0
492752	3120.891938	0.074	125598	318	61551	5612981122	5066636855	880113314	28571433	42.17077576	0
32781	642.661431	0.999	40806	60	14206	1230097612	850654875	160337193	5927221	0.643517101	0
460162	2530.085949	1.024	116838	80	24808	5135837953	4359979376	748715756	48388786	2.471296664	0
339799	559.413703	0.014	12156	252	12890	1025830046	931497685	160093685	5284700	39.47855031	0
845027	1467.820549	0.122	91549	103	21875	2879163022	2142940492	387112362	13627624	11.99021258	0
759216	1814.256359	0.369	78770	83	23975	3542188416	2825094590	851436410	15886319	4.914221564	0
3912011	4316.296447	0.918	145787	409	76339	8703576379	6944072855	1763988983	43699414	4.700629039	0
3875712	2825.050041	0.607	115011	138	38811	5774682862	4868223432	1320757777	23788836	4.654371481	0
2917106	4346.982296	0.891	138257	378	74249	8694910513	6980747909	1724595133	43962462	4.876581582	0
992752	49791.36091	0.246	4886316	148	3180	90842668707	53624030662	9954689222	267314074	202.197675	0
143946	3520.38971	0.325	278927	22	36378	5069652301	3792493459	1175724932	17709985	10.8211584	0
513859	1896.005113	0.268	169361	19	18392	3531235181	2825727417	964371306	9242478	7.066868699	0
153664	296.248931	0.05	26533	6	6576	551880554	446982778	96686705	3469544	5.97732058	0
211705	852.410796	0.103	87996	12	5930	1589871491	1175426399	221513670	6177723	8.286523028	0
1207822	3225.452383	0.322	255860	39	32640	4771941966	3589781923	1108367669	15192393	10.00209482	0
121641	3518.510837	0.323	300008	30	36651	5328156036	3974871004	1189280533	18163237	10.90725064	0
1046799	2794.786574	0.323	266900	30	37302	5127326936	3899372996	1181545507	17938059	8.647500216	0
310733	434.189536	0.018	36876	4	7402	805719094	687142479	137300337	5749438	24.51043565	0
97667	239.155092	0.001	4830	39	2919	447091721	474433226	114537572	1817360	530.8243599	0
1432600	1997.5235	1.193	189481	187	53220	2123347142	53131939064	3440239711	324076270	39.47844331	0
456789	140.64225	0.003	4802	19	4158	249328974	227629695	37275681	1262289	50.48396727	1
1909876	328.805178	0.009	6886	24	4336	633055026	711479985	127614759	3536237	36.86490573	1
900029	2003.038125	1.06	127095	107	31722	3962315814	3170166343	546959843	22093813	7.889790036	1
1649816	10436.39246	0.926	165740	299	47022	21782527142	24901481997	4512919181	63816930	11.27002819	1
892752	1955.293749	1.179	121121	136	31731	3862556024	3152982887	550399993	121076270	51.658469	1
12865	1991.487024	1.116	123866	87	31729	3970242281	3165694819	557853383	21748591	1.785209418	1
7300	1976.468317	1.094	130353	80	31727	3948672072	3173695796	549297206	21819922	1.807333809	1
63143	64.631241	0.003	1630	13	3002	130276311	142288108	27896851	829597	23.11174983	1
19237	39.483197	0.914	34567	345	23455	347345434	344035497	32739426	3456667	20.00381012	1
1212600	1954.998983	1.157	150481	481	51620	43911776316	43131939064	2550239711	81534896	16.68986196	1
7483	8.104843	0.519	181	6	741	17524640	4616459	2248465	107051	0.015607015	1
3456	1887.5235	1.193	119397	82	30865	3818967515	3017511820	530983549	20871700	7.582807842	1
568908	1756.088703	0.165	117395	140	30556	3597397389	2931593127	508209317	20711016	10.66601738	1
657909	2120.691559	0.452	128851	162	33190	4132138531	3254408411	569770898	22546438	4.687030593	1
854306	1029.09325	0.445	73737	53	17569	2843406195	2368251321	401093139	15812901	2.311192855	1
63246	473.034536	0.042	21877	49	12143	826621568	686563450	129940559	4695667	11.15192658	1
45790	2229.266631	0.666	137366	172	35109	4337806710	3350801887	578932101	23304384	3.347188494	1
32124	1971.710218	0.481	118595	147	31660	3789311122	3107971257	528541062	21537343	4.097800426	1
123468	331.02445	0.107	23362	33	7807	716545018	499162756	99052421	3341915	3.080548371	1
976803	2362.436941	0.132	150607	104	36518	4637089925	3834265091	660937297	24199658	17.95676573	1
6803	2487.434863	0.737	137789	237	35224	4598210172	3764573808	651299193	25809015	3.375346195	1
665433	95.907896	0.004	2689	32	5355	193433217	172805395	34436753	1184509	24.59438578	1
876555	1370.793248	0.098	79706	241	24093	2489438484	1722372149	308242423	10829854	13.93970854	1
456789	772.911888	0.043	45109	107	12100	1513738003	1092246291	186409214	5649977	17.85762372	1
43357	1622.808826	0.309	93159	260	25475	2996082285	2135896844	375097575	11780196	5.259310908	1
24689	308.618285	0.012	11736	63	5846	588832979	507159349	85616197	2344610	24.73526082	1
4580	71.144508	0.012	1029	28	3878	135658266	145738209	29637403	925781	55.86073054	1
432210	2001.375817	1.124	119731	137	31639	3873879480	3097668355	532406916	21453425	21.78135963	1
123467	2227.406245	0.731	128904	212	33378	4161576435	3314574687	564893030	23133655	53.04657869	1
1345678	2229.276687	0.332	140834	177	32950	4212434082	3293530826	574806861	22463911	6.706055847	1
235789	2211.134772	0.25	132245	163	32981	4210499707	3281050186	571234369	22606408	8.844407379	1
3467874	2202.729656	0.198	133058	138	31848	4138623354	3302679054	560551016	22179238	11.14768296	1
643226	2200.4128	0.199	131602	149	31883	4116130052	3354483011	581290410	22676797	11.0622978	1
34567	2323.88637	0.205	137317	204	32947	4223751412	3452104382	613681528	23121727	11.31593543	1
543235	2342.063219	0.06	128874	189	32651	4209707527	3439146574	598596191	23399661	39.31011269	1
6432245	2357.976121	0.878	132409	212	34801	4326009415	3484030401	612993095	23731649	2.685648014	1
753336	1410.606183	0.089	82146	246	22626	2630982699	1857918050	323544246	10271165	15.91020227	1
9878	140.64225	0.003	4802	19	4158	249328974	227629695	37275681	1262289	50.48396727	1
96790	1923.066923	1.131	122271	88	30342	3882659271	3152253617	549586184	21330087	1.700004099	1
97667	239.155092	0.001	4830	39	2919	447091721	474433226	114537572	1817360	430.8243599	1
456789	772.911888	0.043	45109	107	12100	1513738003	1092246291	186409214	5649977	17.85762372	1
96790	1923.066923	1.131	122271	88	30342	3882659271	3152253617	549586184	21330087	61.7000041	1
24689	1923.066923	1.155	454333	60	54455	1513738003	1092246291	186409214	5649977	37.85762372	1
4580	121.73809	0.594	4647	11	4046	232256707	224205590	37899463	1269255	40.20504242	1
432210	116.806093	0.004	4666	9	4137	221078051	225024379	38202097	1080898	32.45728245	1
123467	478.096257	0.116	22350	64	5158	866769589	772164206	134611280	3305678	24.13358305	1
1345678	116.806093	0.655	150607	3	4564	3882659271	44543423	532406916	65464564	56.67556577	1
235789	2357.976121	0.7	137789	45	5676	2345887655	454565577	564893030	65456666	19.65432543	1
456789	2202.729656	0.852	2689	67	8978	3566768565	2132456789	574806861	88876788	40.20504242	1
43357	2323.88637	0.922	79706	87	9898	3445678899	534232456	571234369	23445456	37.85762372	1
24689	2211.134772	0.822	45109	543	5432	876554456	8756432456	560551016	9786545	430.8243599	1
4580	313.568224	0.7	93159	11	12435	799009988	345676543	434545445	7875677	12.68564801	1
432210	120.730447	0.003	4673	15	4143	245806510	231988546	38855969	1266517	36.88278873	1
123467	313.568224	0.255	1029	87	5676	234567754	2345678654	456554334	3356565	22.34545445	1
1345678	331.02445	0.12	119731	65	2343	324556778	3456787654	678987667	767565	33.45456455	1
235789	530.640014	0.91	41452	25	6555	1345677888	3456787654	76543456	67656554	44.54545455	1
456789	313.568224	0.009	6903	21	4393	629998727	719554497	127285366	3546416	33.15959041	1
43357	120.632339	0.597	4740	9	4082	245174222	237066980	40563232	1234487	0.202200085	1
24689	136.562888	0.009	55451	23	7878	765543334	145738209	243453455	43453456	22.65454545	1
4580	530.640014	0.597	20055	23	8989	766543335	2132456789	557654322	55765454	15.45645646	1
432210	530.640014	0.05	21609	66	6528	991756471	933055783	157617471	3592754	10.57458766	1
123467	478.096257	0.205	54521	34	3423	6564564667	772164206	144556456	75645446	20.54545454	1
1345678	136.562888	0.004	4756	22	4214	249332550	231017620	41765965	1413973	36.7698032	1
235789	310.297953	0.009	6800	16	4364	635830871	711007167	125259172	3603221	33.10980565	1
456789	530.640014	0.009	351354	34	3454	798898777	345434232	544564445	65453455	23.45665654	1
43357	772.911888	0.597	354114	345	7878	898989898	933055783	776554557	76764565	45.65434566	1
24689	2202.729656	0.5	3653	481	8776	545534234	719554497	233454556	23434456	33.45656565	1
4580	123.871527	0.003	4669	10	4139	235172530	218128168	39942348	1367737	40.24631401	1
432210	331.02445	0.199	127095	12	5444	3882659271	2135896844	37275681	65644755	39.31011269	1
123467	2362.436941	0.205	165740	39	5666	1345677888	507159349	549586184	65464564	2.685648014	1
1345678	2487.434863	0.06	121121	30	9908	249332550	145738209	114537572	65456666	15.91020227	1
235789	95.907896	0.878	123866	30	9098	545534234	3097668355	186409214	88876788	50.48396727	1
456789	1370.793248	0.089	130353	4	2345	4138623354	3314574687	549586184	23445456	1.700004099	1
43357	772.911888	0.003	1630	19	5422	4132138531	3293530826	186409214	9786545	430.8243599	1
24689	1622.808826	1.131	34567	24	2344	2843406195	3281050186	37899463	17875677	17.85762372	1
4580	308.618285	0.001	456545	107	565	1513738003	3302679054	38202097	23456854	61.7765541	1
432210	71.144508	0.043	562556	299	32456	3882659271	456546456	134611280	45566786	61.7000041	1
123467	2001.375817	0.255	42255	136	54323	2345887655	3423243546	157617471	34565445	61.7000041	1
1345678	2227.406245	0.852	523214	87	76543	232256707	787654567	41765965	75434566	50.48396727	1
135789	2229.276687	0.213	53056	80	34567	221078051	8765434563	125259172	4544667	36.86490573	1
56789	2211.134772	0.915	534965	13	87653	866769589	7654345654	39942348	78654566	61.7870041	1
