# Supplementary material for: On the classification of Microsoft-Windows ransomware using hardware profile
Source: PeerJ Comput Sci. 2021 Feb 2;7:e361. doi: 10.7717/peerj-cs.361 (PMC7959641; doi:10.7717/peerj-cs.361)
Supplement: Supplemental Information 1 [file peerj-cs-07-361-s001.zip › 1.py]

import numpy as np  
import scipy.io as sp  
import pandas as pd
from sklearn import svm
import matplotlib.pyplot as plt
from sklearn.ensemble import RandomForestClassifier
from sklearn import cross_validation 
from sklearn import tree
from pandas_confusion import ConfusionMatrix
from sklearn.svm import SVC
from sklearn.metrics import classification_report
from imblearn.over_sampling import RandomOverSampler,SMOTE
from sklearn.metrics import confusion_matrix
import itertools
def plot_confusion_matrix(cm, classes,
                          normalize=False,
                          title='Confusion matrix',
                          cmap=plt.cm.Blues):
  
    plt.imshow(cm, interpolation='nearest', cmap=cmap)
    plt.title(title)
    plt.colorbar()
    tick_marks = np.arange(len(classes))
    plt.xticks(tick_marks, classes, rotation=45)
    plt.yticks(tick_marks, classes)

    if normalize:
        cm = cm.astype('float') / cm.sum(axis=1)[:, np.newaxis]
        print("Normalized confusion matrix")
    else:
        print('Gradient Boosting Confusion matrix')

    print(cm)

    thresh = cm.max() / 2.
    for i, j in itertools.product(range(cm.shape[0]), range(cm.shape[1])):
        plt.text(j, i, cm[i, j],
                 horizontalalignment="center",
                 color="white" if cm[i, j] > thresh else "black")

    plt.tight_layout()
    plt.ylabel('True Label')
    plt.xlabel('Predicted label')


data_file=pd.read_csv('ransom.csv')
trainx= data_file.iloc[:, 0:11]
trainy= data_file.iloc[:, 11]
print trainy[0:10]
print len(trainx)
ros = SMOTE()
trainx,trainy= ros.fit_sample(trainx, trainy)


print len(trainx)

X_train, X_test, Y_train, Y_test = cross_validation.train_test_split(trainx, trainy, test_size=0.60, random_state=10)
model= tree.DecisionTreeClassifier(criterion='gini')
#model=RandomForestClassifier()
#model=svm.SVC(decision_function_shape='ovo')
model.fit(X_train, Y_train.ravel())
result = model.predict(X_test)
print(classification_report(Y_test, result))

class_names = ["Non-Ransomware","Ransomware"]
cnf_matrix = confusion_matrix(Y_test, result)
np.set_printoptions(precision=2)
plt.figure()
plot_confusion_matrix(cnf_matrix, classes=class_names,
                      title='Confusion matrix')


import matplotlib.pyplot as plt
import numpy as np

def show_values(pc, fmt="%.2f", **kw):
   
    from itertools import izip
    pc.update_scalarmappable()
    ax = pc.get_axes()
    for p, color, value in izip(pc.get_paths(), pc.get_facecolors(), pc.get_array()):
        x, y = p.vertices[:-2, :].mean(0)
        if np.all(color[:3] > 0.5):
            color = (0.0, 0.0, 0.0)
        else:
            color = (1.0, 1.0, 1.0)
        ax.text(x, y, fmt % value, ha="center", va="center", color=color, **kw)


def cm2inch(*tupl):
  
    inch = 2.54
    if type(tupl[0]) == tuple:
        return tuple(i/inch for i in tupl[0])
    else:
        return tuple(i/inch for i in tupl)


def heatmap(AUC, title, xlabel, ylabel, xticklabels, yticklabels, figure_width=40, figure_height=20, correct_orientation=False, cmap='RdBu'):

    fig, ax = plt.subplots()    
    c = ax.pcolor(AUC, edgecolors='k', linestyle= 'dashed', linewidths=0.2, cmap=cmap)
    ax.set_yticks(np.arange(AUC.shape[0]) + 0.5, minor=False)
    ax.set_xticks(np.arange(AUC.shape[1]) + 0.5, minor=False)
    ax.set_xticklabels(xticklabels, minor=False)
    ax.set_yticklabels(yticklabels, minor=False)
    plt.title(title)
    plt.xlabel(xlabel)
    plt.ylabel(ylabel)      
    plt.xlim( (0, AUC.shape[1]) )
    ax = plt.gca()    
    for t in ax.xaxis.get_major_ticks():
        t.tick1On = False
        t.tick2On = False
    for t in ax.yaxis.get_major_ticks():
        t.tick1On = False
        t.tick2On = False
    plt.colorbar(c)
    show_values(c)
    if correct_orientation:
        ax.invert_yaxis()
        ax.xaxis.tick_top()       
    fig = plt.gcf()
    fig.set_size_inches(cm2inch(figure_width, figure_height))


def plot_classification_report(classification_report, title='Classification report ', cmap='RdBu'):
    lines = classification_report.split('\n')
    classes = []
    plotMat = []
    support = []
    class_names = []
    for line in lines[2 : (len(lines) - 2)]:
        t = line.strip().split()
        if len(t) < 2: continue
        classes.append(t[0])
        v = [float(x) for x in t[1: len(t) - 1]]
        support.append(int(t[-1]))
        class_names.append(t[0])
        print(v)
        plotMat.append(v)

    print('plotMat: {0}'.format(plotMat))
    print('support: {0}'.format(support))

    xlabel = 'Metrics'
    ylabel = 'Classes'
    xticklabels = ['Precision', 'Recall', 'F1-score']
    yticklabels = ['{0} ({1})'.format(class_names[idx], sup) for idx, sup  in enumerate(support)]
    figure_width = 25
    figure_height = len(class_names) + 7
    correct_orientation = False
    heatmap(np.array(plotMat), title, xlabel, ylabel, xticklabels, yticklabels, figure_width, figure_height, correct_orientation, cmap=cmap)


def main(sampleClassificationReport):

    plot_classification_report(sampleClassificationReport)
    plt.savefig('test_plot_classif_report.png', dpi=200, format='png', bbox_inches='tight')
    plt.close()

main(classification_report(Y_test, result))
plt.show()
